# Supplementary material for: Identification and characterization of Cardiac Glycosides as senolytic compounds
Source: Nat Commun. 2019 Oct 21;10:4731. doi: 10.1038/s41467-019-12888-x (PMC6803708; doi:10.1038/s41467-019-12888-x)
Supplement: Supplementary file 3 — Source Data [file 41467_2019_12888_MOESM3_ESM.xlsx]

## Sheet: FIGURE 1
		PROSCILARIDIN A (IC50)											OUABAIN (IC50)												DIGOXIN (IC50)
Fig 1.c		A549						BJs						A549						BJs						A549						BJs
	[uM]	Proliferating (cell number)		Senescent (cell number)			[uM]	Proliferating (cell number)		Senescent (cell number)			[uM]	Proliferating (cell number)		Senescent (cell number)			[uM]	Proliferating (cell number)		Senescent (cell number)			[uM]	Proliferating (cell number)		Senescent (cell number)			[uM]	Proliferating (cell number)		Senescent (cell number)
	9	5.2	7.23	0	0		9	35	43	8	12		45	7.95756	6.36605	2.0202	0.606061		9	30.1	44.2	5.1	6.8		18	5.62909	6.2608	1.1	2		18	0.892857	0.476191	1.52941	1.76471
	3	8.9172	11.465	2.40964	0		3	59.2208	62.3377	24.0437	27.3224		15	8.75332	8.48806	4.64647	1.61616		3	59.7938	50.5155	20.5128	16.4103		6	5.62909	4.128	1.52778	1.25		6	4.7619	5.95238	7.05882	3.88235
	1	15.2866	30.5733	4.81928	4.81928		1	62.3377	61.2987	39.3443	38.2514		5	7.1618	12.2016	8.08081	2.0202		1	59.7938	43.8144	16.9231	23.5897		2	6.10909	5.264	4	5.45455		2	58.3333	55.9524	16.4706	21.1765
	0.333333	49.6815	42.0382	9.63856	4.81928		0.333333	72.7273	67.5325	46.9945	34.9727		1.66	7.95756	9.01857	4.64647	3.0303		0.333333	52.5773	65.9794	25.641	33.3333		0.666667	8.18182	8	16	12.7273		0.666667	64.2857	77.3809	43.5294	47.0588
	0.111111	58.5987	63.6943	14.4578	28.9157		0.111111	76.8831	67.5325	37.1585	49.1803		0.55	8.75332	11.6711	3.33333	4.0404		0.111111	52.5773	74.2268	41.0256	28.2051		0.222222	40	45	14	12.7273		0.222222	83.3333	86.3095	47.0588	52.9412
	0.037037	70	68.6815	45.7831	48.1928		0.037037	75.3247	72.7273	42.1311	55.0382		0.185	22.0159	22.5464	12.1212	7.77778		0.037037	61.8557	72.165	56.9231	51.7949		0.0740741	70	73	30	29.0909		0.0740741	100	100	100	100
	0.0123	94	90	70	62		0.001	100	100	100	100		0.06	33.1565	30.7692	22.2222	20.202		0.0123457	92.7835	93.8144	66.9231	52.0513		0.0246914	90	85	60	55
	0.004	100	100	100	100								0.02	74.2706	71.618	34.3434	40.404		0.001	100	100	100	100		0.00823045	100	100	100	100
													0.0001	100	100	100	100
Fig 1.d	A549 (% Cell population)							Statistical analysis (Student-t test)
	Ctrol	Bleo	Gem	Doxo	Eto	Palbo		Bleo	Gem	Doxo	Eto	Palbo
	100	23.2345	32.12	32.9268	49.0909	25.2874		1.74422e-05	1.23764e-06	7.58612e-07	8.92165e-05	0.000392377
	100	31.912	29.123	36.5854	38.1818	39.0805
	100	22.234	34.13	36.5854	38.1818	44.8276
Fig 1.e	BJs HRAS (Digoxin IC50)							BJs H2O2 (Digoxin IC50)
	[uM]	Proliferating (cell number)			Senescent (cell number)			[uM]	Proliferating (cell number)			Senescent (cell number)
	9	29.4737	35.7895		4.93827	6.54321		9	25.4737	32.7895	19.5855	3.93827	8.54321	12.4489
	3	49.4737	53.6842		13.1679	7.40741		3	49.4737	53.6842	42.1568	15.1679	7.40741	4.25915
	1	51.5789	55.7895		21.3988	28.3951		1	51.5789	55.7895	46.2658	9.39877	26.3951	18.322
	0.333333	60	66.3158		28.8062	40.7407		0.333333	60	68.3158	50.8155	10.8062	25.157	50.1392
	0.111111	63.1579	85.2632		51.8518	45.679		0.012589	90	92	93	39.3985	45.679	62.9846
	0.037037	78.9474	91.579		65.4321	77.7778		0.001	100	100	100	100	100	100
	0.0123457	100	89.4737		80.2469	83.9506
	0.00411523	94.7368	105.263		104.938	95.0617
Fig 1.f	OUABAIN									BUFALIN									CINOBUFAGIN									PERUVOSIDE									DIGITOXIN									CONVALLATOXIN
	[uM]	Proliferating (cell number)				Senescent (cell number)				[uM]	Proliferating (cell number)				Senescent (cell number)				[uM]	Proliferating (cell number)				Senescent (cell number)				[uM]	Proliferating (cell number)				Senescent (cell number)				[uM]	Proliferating (cell number)				Senescent (cell number)				[uM]	Proliferating (cell number)
	4.276	22.3259	21.1587	19.8895		1.75337	1.68759	1.48615		4.276	15.2494	17.8301	19.5465		1.11893	0.850098	0.847677		4.276	18.4529	17.6612	16.3103		0.559105	0.663937	0.577605		4.276	17.933	18.5941	19.6469		1.58394	1.9327	1.72684		4.276	15.853	21.1751	19.9241		1.20114	0.851903	0.763079		4.276	20.02	19.4185	19.5362
	1.425	21.9974	21.0363	21.0546		0.559105	0.651604	0.76877		1.425	18.0064	19.1156	19.4633		1.32722	1.38535	1.24487		1.425	19.2283	19.616	20.8281		0.489217	0.524161	0.631049		1.425	19.8159	20.8394	19.9775		0.787128	0.702361	0.78955		1.425	18.5729	19.0719	19.6081		1.85319	1.42724	1.50597		1.425	19.9633	19.9088	21.2012
	0.475	25.9643	30.4413	26.6295		0.832491	0.583772	0.50155		0.475	24.2379	24.97	26.444		2.64959	2.49943	2.36138		0.475	25.1276	26.705	24.7277		0.575549	0.71327	0.610493		0.475	23.1826	23.0063	24.2134		1.46769	1.41441	1.24245		0.475	23.2084	24.6817	26.3381		2.5658	2.15398	2.17013		0.475	23.5048	25.4794	24.2371
	0.158	30.0311	38.1118	36.5895		1.21276	1.59921	1.33199		0.158	28.2682	26.8578	30.2906		3.8097	3.87267	4.27956		0.158	27.2865	31.6024	28.3456		3.21691	3.19224	2.23437		0.158	26.3853	27.8764	28.6354		3.29383	2.69319	2.15794		0.158	29.4481	33.5039	31.8628		3.18757	2.695	2.81411		0.158	26.5146	25.5055	26.556
	0.053	75.2686	98.2944	80.6435		109.813	91.0375	82.0877		0.053	39.3183	38.5079	40.8389		17.2587	21.0611	14.6309		0.053	55.1016	59.0583	57.9666		52.8272	52.5374	34.9872		0.053	35.457	31.6128	35.0946		4.81722	3.81939	3.18242		0.053	36.1497	39.9484	33.3797		5.88863	4.85908	6.61537		0.053	33.7567	36.5486	35.5242
	0.018	88.82	90.9565	84.5226		108.621	87.6932	92.6593		0.018	66.4455	69.7094	67.3539		92.2805	98.4903	104.693		0.018	84.8797	84.5961	84.5348		109.266	100.787	81.3745		0.018	69.1193	67.5155	71.2887		68.7441	58.0537	53.6458		0.018	77.2685	72.3757	77.8155		81.1569	72.1311	77.9047		0.018	83.5626	88.7452	85.6788
	0.006	92.4074	92.7624	84.7899		108.758	106.773	87.9419		0.006	97.2993	92.1182	93.6534		119.176	116.916	121.806		0.006	83.5309	93.7195	96.4722		109.994	116.641	80.6386		0.006	101.939	106.621	107.825		125.25	125.086	112.542		0.006	95.6888	95.12	80.5877		124.83	122.852	128.918		0.006	108.355	96.0462	106.771
	0.002	89.0567	87.8997	95.507		96.9369	91.4671	83.2594		0.002	88.0904	89.7554	91.5893		78.6281	87.6401	97.168		0.002	87.7814	106.447	86.8693		107.204	101.373	98.0695		0.002	89.6452	91.2319	88.4479		92.5953	85.3441	83.794		0.002	91.2014	91.6416	89.508		92.2356	96.7737	87.4351		0.002	95.789	107.567	93.7927

## Sheet: FIGURE 2
Fig 2.a	ANEXIN V
	A549						BJs
	Proliferating (%)			Senescent (%)			Proliferating (%)			Senescent (%)
	- Dig	+ Dig		- Dig	+ Dig		- Dig	+ Dig		- Dig	+ Dig
	1	40		3	80		2	25.6		4	45.1
	2	25		1	40		1	10		1	50
	0	10		1	50		2	15		2	62
Fig 2.b	ACTIVE CASPASE-3
	A549						BJs
	Proliferating (%)			Senescent (%)			Proliferating (%)			Senescent (%)
	- Dig	+ Dig		- Dig	+ Dig		- Dig	+ Dig		- Dig	+ Dig
	0.8	14.7		1.1	26.7		0.1	0.3		1.8	2.6
	0.6	15.4		1.1	26.5		0.1	0.3		1.9	2.7
		15.7			26.5			0.2			2.7
			Statistical analysis						Statistical analysis
			Pro vs Sen	3.11473e-06					Pro vs Sen	8.90769e-07
Fig 2.c	Cell Viability A549								Cell viability Bjs
		Proliferating			Senescent					Proliferating								Senescent
	NT	100	100	100	100	100	100		NT	74.7725	87.2639	102.482	105.385	105.209	106.705	109.784	109.388	90.5325	101.691	101.944	95.6044	103.466	103.973	100.93	99.6619
	ZVF	99	110	90	90	92	102		ZVF	73.6729	94.7412	101.339	105.033	105.869	106.793	104.198	105.869	104.987	98.1403	116.906	94.59	104.48	107.523	102.959	117.921
	Dig	78.4314	84.9673	81.6993	44.1175	48.1282	44.1175		Dig	64.9641	67.6032	62.1492	70.814	66.5036	70.0223	65.0081	65.448	19.273	28.656	33.2206	51.7329	44.1251	33.7278	51.4793	46.4074
	Dig + ZVF	91.5033	84.9673	84.9673	80.2137	84.2244	88.2351		Dig + ZVF	42.3124	58.3665	80.3585	75.8281	75.6962	74.8165	83.9212	85.1967	66.9484	58.3263	82.9248	85.9679	93.8293	93.5757	86.9822	95.3508

## Sheet: FIGURE 3
Fig 3.b	Cell viability A549
		GFP Pro			ATP1A1 Pro			Atp1a1 Pro			GFP Sen			ATP1A1 Sen			Atp1a1 Sen
	Dig	65	67	72	67	76	78	95	93	96	41	35	34	55	50	46	65	67	58
	Nav	73.7209	76.7442	62.093	77.0968	77.0968	72	74	72	84	19.6257	15.6257	20.6257	25.9172	16.2802	28.2802	28.5311	18.6603	24.0957
	Statistical analysis
	GFP Sen vs ATP1A1 Sen		0.0158594
	GFP Sen vs Atp1a1 Sen		0.00158629
	ATP1A1 Sen vs Atp1a1 Sen		0.0261225
Fig 3.c	Relative (to GAPDH) mRNA expression
		Proliferating			Senescent
	GFP	97.2689	87.0581	115.673	93.6385	103.181	103.181
	ATP1A1	347.728	289.251	246.23	250.812	267.805	280.894
	Atp1a1	110.194	130.139	123.119	103.659	110.331	102.232
	GFP	97.2689	87.0581	115.673	93.6385	103.181	103.181
	ATP1A1	110	130	115	89	140	95
	Atp1a1	420	330	344	350	322	289
Fig 3.d	Membrane potential determination
		Proliferating										Senescent
	NT	0.069	0.065	0.057	0.066	0.057	0.059	0.061				0.071	0.075	0.071	0.075	0.077	0.081	0.073	0.076	0.073	0.101
	Digoxin	0.078	0.077	0.078	0.071	0.096	0.071	0.091	0.093	0.093	0.093	0.109	0.096	0.106	0.107	0.093	0.084	0.108	0.109	0.097	0.106
	NT + KCl (50mM)	0.077	0.074	0.062	0.066	0.058	0.088	0.073	0.067	0.083	0.073	0.063	0.065	0.067	0.08	0.07	0.073	0.083	0.073	0.067	0.078
	Digoxin + KCl (50 mM)	0.062	0.097	0.086	0.075	0.07	0.083	0.079	0.083	0.061	0.059	0.092	0.085	0.095	0.077	0.08	0.071	0.071	0.065	0.079	0.082
Fig 3.e		Proliferating (%)					Senescent (%)
	KCl 10mM	-		+			-		+
	[Dig uM]	-	0.1	0.1	30		-	0.1	0.1	30
		104.949	71.6785	70.663	21.6827		91.4579	45.7944	115.009	38.0748
		109.549	78.8463	92.286	33.8681		101.925	34.2804	102.449	22.1121
		103.755	61.1059	75.3221	18.9948		100.617	40.1682	101.402	8.63551
		85.1182	66.3026	79.7423	40.2594		93.8131	40.8224	101.664	6.01869
		110.922	59.8515	66.0039	13.2605		105.196	28.785	109.906	4.05607
		101.724	53.8186	87.9853	19.8908		105.589	42.2617	98.5234	14.1308
		83.9833	56.2676	95.0934	19.5921		101.402	30.0935	104.15	25.3832
	Statistical analysis
	Pro 0.1 vs Sen 0.1		3.47295e-05
Fig 3.f	pHrodo
	Pro NT	Pro Dig	Sen NT	Sen Dig
	1.48481	1.61388	6.52016	8.21836
	1.45968	1.61853	6.80715	8.12643
	1.44999	1.59663	7.30701	7.85691
	1.43465	1.60571	7.22483	8.71786
	Statistical analysis
	Sen NT vs Sen Dig	0.00267284
Fig 3.g	% Cell viability
		Proliferating				Senescent
	Amiloride [mM]	0	0.6	1		0	0.6	1
		100.37	62.3845	61.5527		102.817	67.6056	21.1268
		105.36	83.1793	60.1664		74.6479	92.9578	8.4507
		94.2699	72.0887	55.4529		122,535200*	83.0986	8.4507
	Statistical analysis
	Pro 1 vs Sen 1		0.000549404
Fig 3.h	Relative (to GAPDH) mRNA expression of SLC9A1
	Pro			Sen
	A549	A549-NHE1		A549	A549-NHE1
	0.0578	0.1564		0,1661*	0.2166
	0.0624	0.1642		0.0947	0.2212
	0.0384	0.1153		0.0786	0.2212
Fig 3.i	% Cell viability
	A549 +DIG	A549 NHE1 +DIG		A549 +DIG	A549 NHE1 +DIG
	76.3006	78.0347		18.4615	73.8461
	124.856	67.6301		32.3077	92.3077
	84.9711	83.237		18.4615	73.8461

## Sheet: FIGURE 4
Fig 4.b	Tumor Volume (mm3)
	Log10	Control					Gemcitabine													Digoxin					Gem + Dig
	1	100	100	100	100		100	100	100	100	100	100	100	100	100	100	100	100		100	100	100	100		100	100	100	100	100	100	100	100
	4	462.963	132.964	296.296	1333.33		637.755	268.156	145.985	149.533	310.127	220.403	309.445	165.768	163.613	183.414	321.028	228.968		156.25	410.256	235.256	95.9538		64.1026	75.1382	309.146	50.625	96.9828	36.4583	144.891	42.3218
	8	970.889	152.909	296.296	1770.83		353.571	198.436	116.788	366.822	248.282	267.002	381.945	153.023	237.565	163.246	350.467	561.508		219.318	461.538	448.718	165.116		64.1026	78.1438	62.9958	12.5	102.586	68.8657	78.1022	49.5959
	11	728.148	254.654	604.444	1323.33		183.673	225.14	360.511	285.047	371.248	327.456	304.445	153.4	229.843	219.403	239.72	531.349		332.273	769.231	586.538	239.306		23.8974	11.7817	4.66636	3.125	54.5259	15.7697	3.64963	3.67377
	15	1022.22	314.127	2040.74	7247.92		658.163	290.503	185.547	626.168	323.508	339.043	447.778	160.705	342.932	272.202	274.766	407.738		331.818	1064.1	833.333	271.676		1.02564	16.2299	4.66636	3.125	6.25	19.5312	3.64963	3.67377
	21	881.333	423.989	2042.07	8166.25		546.939	227.654	284.781	565.093	275.696	293.073	561.111	220.403	468.586	352.612	494.72	566.27		331.818	1064.1	833.333	271.676		1.02564	1.20221	4.66636	3.125	2.15517	1.44676	3.64963	3.67377
Fig 4.c	Normalized Total Flux (p/s)
	Days	Control					Gemcitabine										Digoxin					Gem + Dig
	1	100	100	100	100		100	100	100	100	100	100	100	100	100		100	100	100	100		100	100	100	100	100	100	100	100
	4	107.14	88.13	107.27	128.12		109.46	107.14	88.13	107.27	128.12	124.65	97.64	101.87	144.71		106.5	172.22	181.87	178.18		42.74	80.91	54.73	31.42	111.97	68.25	80.7	81.11
	8	299.17	211.3	371.47	311.76		244.35	299.17	211.3	371.47	311.76	326.86	199.53	217.6	305.14		214.5	479.9	544.3	584.35		134.41	93.75	93	1	1	1	1	1
	11	300.47	281.28	464.66	316.23		238.58	300.47	281.28	464.66	316.23	264.05	206.14	291.39	409.7		294.62	1188.25	939.13	1461.93		30.62	75.13	1	1	1	1	1	1
Fig 4.e	% SABG positive cells				%Cells p21+				%Cells Ki67+
	Control	Gem	Gem + Dig		Control	Gem	G+D		Control	Gem	G+D
	0	31.9672	4.16667		0	54.3325	12,483750*		26.9767	13.5338	0
	0	45.3608	8.61244		3.24544	55.2693	8.84265		26.4957	10.7345	5
	0	35.2941	4.24528		0	92.74	6.24187		27.9461	9.58904	1.04167
			2.80899		0	47.7752	0
			3.53535
			6.47059
	Statistical analysis				Statistical analysis				Statistical analysis
	Control vs Gem		0.000736483		Control vs Gem		0.000941705		Control vs Gem		0.000220401
	Gem vs Gem+Dig		1.07596e-05		Gem vs Gem+Dig		0.00541275		Gem vs Gem+Dig		9.17741e-05

## Sheet: FIGURE 5
Fig 5.c	Control	Doxorubicin	24h Digo	Doxo + 24h Digo
	0.622	2.846	0.823	0.723
	1.378	3.181	0.796	1.122
	Statistical analyisis
	Control vs Doxo		0.0396718
Fig 5.d	Cell viability PDX375
	Control	Doxo	Dig 100	Doxo + Dig 100
	1.0057	0.2243	0.6714	0.2081
	1.0014	0.2158	0.5878	0.1998
	0.9929	0.2834	0.3692	0.2046
	0.9236	0.6389
	1.178	0.7448
	0.8984	0.4875
	0.9837	0.8618
	1.0284	0.8901
	0.988	0.8135
	Statistical analysis
	Control vs Doxo+Dig		1.03103e-08
	Doxo vs Doxo+Dig		0.0497499
	Dig vs Doxo+Dig		0.0198196
Fig 5.e	Tumor volume PDX375
	Days of treatment	Control					Doxorubicin (2mg/Kg)						Digoxin (2mg/Kg)						D+D
	10	1507	829.1	809.8	1167.9	458	1320.1	963.3	563.4	955.4	1327.4	65	490.9	354.3	1758.2	519.8	1046.1	843.4	1319	1305	695.2	740.3	341.9
	Statistical analysis
	Doxo vs D+D	0.95939
Fig 5.f	Tumor volume PDX375
	Days of treatment	Control								Doxorubicin (10mg/Kg)								Digoxin (2mg/Kg)								D+D
	10	732.92	1074.41	1308.28	722.14	1971.54	1724.23	1768.69	1440.43	686.71	1098.22	605.91	389.91	1070.04	707.82	821.43	1134.58	508.69	290.57	934.25	1078.05	1293.05	1108.22	1219.04	869.91	646.18	294.82	399.37	495.05	440.79	595.58
	Statistical analysis
	Doxo vs D+D	0.0154799

## Sheet: FIGURE 6
Fig 6.c		Dioc			Hoechst
	Control	4.88	6.51	6.15	2.91	2.73	2.83
	Dig	12.5	11.1	10.7	9.56	10.18	10.15
	g-IR IMR90	9.03	7.6	8.37	1.98	1.74	1.9
	g-IR IMR90 +Dig	28.6	28.9	29.8	9.77	9.63	10.23
	Statistical analysis
	Control vs Dig	0.00161863
	g-IR IMR90 vs G-IR IMR90 +Dig	2.90444e-06
Fig 6.d	Relative (to GAPDH) mRNA expression CDKN2A					Relative (to GAPDH) mRNA expression Cdkn2a
	IMR90	g-IRR IMR90	IMR90+Digo	g-IRR IMR90+ Digo		IMR90	IMR90+Digo	g-IRR IMR90	g-IRR IMR90+Digo
	0	0.005	0	0.001		0.001	0.001	0.001	0.001
	0	0.002	0.002	0		0.001	0.001	0.001	0.002
	0	0.003	0.002	0		0	0	0.002	0.002
	0	0.002	0	0		0.001	0.003	0.002	0.001
	0.002	0.006	0	0.002		0.001	0	0.001	0.003
	Statistical analysis
	IMR90 vs IMR90+DIGO	0.544737
	g-IRR IMR90 vs g-IRR IMR90 +Digo	0.0106514
Fig 6.f	pIMR90	pIMR90+Digoxin	g-IRR IMR90	g-IRR IMR90 + Digo
	1.25	1.225	1.625	0.925
	1.675	1.05	1.9	0.525
	1.225	0.85	2.7	0.875
	0.9	0.7	2.025	1.45
	1.275	0.5	1.425	1.225
	Statistical analysis
	pIMR90 vs g-IRR IMR90	0.0281118
	g-IRR IMR90 vs g-IRR IMR90 + Digo	0.00842285

## Sheet: S FIGURE 1
	A549
S Fig 1.a	Dig [uM]	Proliferating					Senescent
	10	45.6292	61.6237	44.6599	39.9169	54.4573	7.29483	35,410340*	19.6049	19.3009	21,580550*
	3.33333	70.7634	77.6181	73.3253	82.7073	71.3173	4.71125	10.4863	46,960490*	7.14286	10.9422
	1.11111	72.4251	82.2226	85.6846	85.9616	66.1243	19.9088	17.4772	12.158	8.51064	18.997
	0.37037	84.646	81.2532	84.2652	88.3157	65.2934	17.6292	23.7082	11,094220*	18.693	20.2128
	0.123457	89.8736	95.032	92.4009	43.4828	96.9361	18.693	37.234	18.3891	44.9848	25.076
	0.0411523	97.5593	87.9695	96.1399	93.3356	93.9588	62.0061	36.3222	25.076	52.4316	27.9635
	0.0137174	89.7698	88.7658	93.0933	95.4128	98.0093	45.7447	86.4742	54.7112	80.0912	66.1094
	0.00457247	84.646	90.843	92.851	97.6285	97.5247	77.0517	98.0243	82.6748	97.1125	68.693
	0.00152416	85.8231	91.57	90.4622	91.4662	102.025	98.6322	109.118	92.2492	96.9605	78.4195
	0	100.744	94.2704	102.06	102.925	98.5979	107.599	103.344	99.2401	100.76	89.0577
S Fig 1.b	HaCat								H1299								U373								H1755						MCF-7
	Dig [uM]	Proliferating			Senescent				Dig [uM]	Proliferating			Senescent				Dig [uM]	Proliferating			Senescent				Dig [uM]	Proliferating		Senescent			Dig [uM]	Proliferating		Senescent
	30	0.119976	0.659868	1.19976	1.04987	2.62467	6.03675		30	0.809022	0.58838	3,383182*	2.54777	2.54777	3.18471		30	14.0949	7.13234	5.26435	4.87239	10.4408	20.8817		5	0.533333	0.666667	0.0294118	0.294118		15	2000	4000	1000	600
	10	1.52969	7.73845	9.86803	2.62467	7.08661	12.8609		10	26.4035	20.152	58,102470*	17.8344	23.5669	11.465		10	13.3137	24.2839	23.265	27.8422	45.2436	29.9304		1.66667	1.7776	1.94667	1.30588	1.37059		5	7300	8000	2000	1500
	3.33333	7.85843	16.1068	20.7858	0.787402	0.524934	5.24934		3.33333	45.8201	39.7892	73,768080*	23.5669	33.121	19.7452		3.33333	71.2895	73.2933	73.8707	19.4896	52.9002	32.0186		0.555556	10.6667	12	1.95882	2.11765		1.66	10600	12000	3300	3000
	1.11111	65.5669	69.3161	59.2082	7.34908	5.77428	15.748		1.11111	55.2341	57.5876	73,253250*	28.0255	30.5733	26.1147		1.11111	92.7884	90.7506	93.4337	51.5081	20.8817	48.0278		0.185185	42.6667	41.3333	5.22647	6.17647		0.55	60000	52000	12600	10000
	0.37037	70.9958	73.9052	64.6671	8.13648	8.66142	26.2467		0.37037	17,651380*	32,581520*	84.2118	24.8408	29.9363	24.8408		0.37037	99.2754	97.9848	102.264	48.0278	46.6357	40.3712		0.0617284	85.8667	90.6667	23.5294	25		0.185	111000	120000	44000	36000
	0.123457	74.955	93.2514	80.8038	30.7087	27.5591	64.3045		0.123457	5,148321*	47,658740*	100.76	22.293	42,675160*	25.4777		0.123457	104.981	104.268	103.385	66.8213	57.7726	73.0858		0.0205761	91.7333	90.6667	29.4118	32.3529		0.06	248000	250000	80000	70000
	0.041152	83.9832	112.897	105.849	51.706	3.41207	22.8346		0.041152	15,371410*	71.8559	107.232	26.7516	41,401280*	33.758		0.041152	101.211	105.049	106.204	105.104	78.6543	77.9582		0.006	100	100	100	100
	0.013717	100.6	127.504	129.304	91.8635	8.66142	40.6824		0.013717	20,666830*	83.2557	105.099	71.9745	70.0637	28,025480*		0.013717	105.966	100.091	105.389	155.22	91.8794	119.722
	0.004572	86.7126	112.807	108.938	106.299	87.4016	80.8399		0.004572	69.9436	102.231	112.086	104.459	110.191	74.5223		0.004572	95.947	101.313	102.74	113.457	95.3596	90.4872
	0.001524	97.6305	107.768	94.6011	122.835	106.037	71.1286		0.001524	86.5653	105.32	108.115	124.204	107.643	68,152860*
S Fig 1.c	HUVEC								T/C-28								ARPE-19
		Proliferating			Senescent					Proliferating			Senescent					Proliferating			Senescent
	30	30.0299	76.685	63.6545	24.016	61.2408	12.4083		30	3.09135	5.59222	14.7968	41.9069	48.5588	35.255		10	15.4558	14.6724	21.51	0.0919399	1.28716	0
	10	102.971	123.939	54.0689	64.8432	58.0387	49.0327		10	5.66169	7.3984	21.4311	132.373	30.5987	68.5144		3.33333	75	86.6809	50.9972	37.8793	19.4913	4.87282
	3.33333	97.354	106.94	96.1558	114.276	106.471	98.6658		3.33333	48.5585	33.1018	25.0434	111.086	145.011	23.9468		1.11111	93.2336	85.5413	78.8462	75.023	39.6261	36.1324
	1.11111	103.12	103.045	98.2526	118.479	109.273	95.6638		1.11111	38.6245	46.5092	54.3939	13.969	123.06	7.31707		0.37037	95.6553	90.812	82.265	68.4033	54.7043	55.6237
	0.37037	106.341	100.125	104.543	97.465	101.267	88.8592		0.37037	66.5856	64.9531	55.818	37.2506	44.5676	121.064		0.123457	97.3647	94.2308	82.265	77.0457	63.0708	63.6224
	0.123457	97.5786	97.4289	102.596	106.871	96.8646	109.873		0.123457	93.0531	89.024	82.5634	27.2727	145.011	67.184		0.041152	98.5755	95.8689	80.9117	95.3417	80.9991	77.5054
	0.041152	110.384	97.9531	98.1028	93.8626	82.2548	104.87		0.041152	110.663	95.3803	79.7152	48.5588	104.435	67.184		0.013717	96.7236	94.0883	81.4815	90.1931	78.1489	72.9084
	0.013717	119.371	117.199	99.2262	107.672	73.2488	116.478		0.013717	117.923	99.7569	107.676	42.5721	142.35	226.164		0.004572	101.211	99.6439	82.4786	92.5835	85.1364	82.8379
	0.004572	103.644	107.838	95.7064	121.481	77.4516	113.275		0.004572	101.841	99.0969	98.1243	127.051	262.749	97.7827		0.001524	96.6524	99.5726	89.7436	93.8707	99.2032	90.285
	0.001524	113.155	104.918	81.9271	120.48	73.8492	105.67		0.001524	100.452	97.256	102.292	94.4568	167.627	37.9157		0	101.282	104.63	94.0883	101.869	107.846	90.285
S Fig 1.e	Healthy Chon.	OA Chon.
	96.4286	50
	103.571	39.2857
	100	82.1429
	Statistical analyisis	0.0303197
S Fig 1.f	MEFs +Digoxin						MEFs +Proscilaridine A
	Dig [uM]	Proliferating		Senescent			Dig [uM]	Proliferating		Senescent
	80	2	5	2	5		80	7	6	6	5
	26.6667	78	68	61	72		26.6667	66	78	75	75
	8.88889	80	70	65	75		8.88889	75	75	82	77
	2.96296	87	95	75	95		2.96296	74	82	68	82
	0.987654	85	95	85	65		0.987654	68	85	82	81
	0.329218	98	96	95	94		0.329218	92	88	86	74
	0.109739	110	90	98	95		0.109739	102	98	95	95
	Proliferating									Senescent
S Fig 1.g	Untreated	Navitoclax 1μM	Bufo marinus (0.0033μM)	Kassina senegalensis (0.01μM)	Bombina variegata (0.01μM)	Bufo garmani (0.0033μM)	Rhinella arenarum (0.1μM)	Amietophrynus regularis (1μM)		Untreated	Navitoclax 1μM	Bufo marinus (0.0033μM)	Kassina senegalensis (0.01μM)	Bombina variegata (0.01μM)	Bufo garmani (0.0033μM)	Rhinella arenarum (0.1μM)	Amietophrynus regularis (1μM)
	100	70.19	14.21	51.07	64.34	55.8	27.76	28.7		100	46.22	7.01	5.13	42.59	14.5	6.91	12.88
	100	68.1	25.05	72.09	26.71	76	12.3	25.69		100	32.48	7	34.52	13.21	36.16	0.66	1.89
	100	73.58	28.28	64.87	51.81	75.06	25.87	27.18		100	40.91	6.78	21.76	48.75	63.05	2.52	1.61
	100	70.16			81.7	80	10.06	25.87		100	66.22			66.73	73.74	0.33	11.47
	100	76.15			81.2	68	3.98			100	66.15			70.65	66.73	0.5
	Statistical analysis
	Navitoclax	0.0157453
	BM	0.0215477
	KS	0.0159093
	BV	0.404632
	BG	0.128643
	RA	0.0205456
	AR	0.000678783

## Sheet: S FIGURE 2
	A549
S Fig 2		+Dig
	-Dig	Vh	Fer1	Nec1
	111.922	71.1003	64.3417	45.4177
	112.192	58.1238	61.6383	53.2576
	108.948	80.0216	48.3915	53.528
	116.248	77.8589	49.4728	30.8191
	112.463	92.7278	41.3625	26.764
	81.6437	60.5569
	80.5623	80.8327
	80.292	64.0714
	98.6753	66.5045
	97.0533	61.6383

## Sheet: S FIGURE 3
S Fig 3.a	Relative (to GAPDH) mRNA expression ATP1A1
	PRO	SEN
	0.0192811	0.017579
	0.0199611	0.0193704
	0.0192811	0.0193704
	Statistical analysis	0.314234
S Fig 3.b	Relative (to GAPDH) mRNA expression ATP1A1								% Cell viability
	Proliferating Scramble	ATP1A1 S1718	ATP1A1 A1720	Senescent Scramble	ATP1A1 S1718	ATP1A1 A1720			Proliferating Scramble	ATP1A1 S1718	ATP1A1 A1720	Senescent Scramble	ATP1A1 S1718	ATP1A1 A1720
	0.0128984	0.00035579	0.00019603	0.0182833	0.00036243	0.00024245			95.9622	91.9979	82.9995	110.363	94.9741	96
	0.0210992	0.00029712	1.1042e-05	0.0148506	0.00038576	0.00025806			103.828	90	93.9958	90.1554	90	86.9845
	0.0215426	0.00040307	0.00016484	0.0139525	0.00039937	0.00026716			99.4232	95.9937	109.995	99.4819	91.9896	93.9793
S Fig 3.d	Calcium 6
	Proliferating		Senescent			Statistical analysis
	-Dig	+Dig	-Dig	+Dig		Pro -Dig vs Sen -Dig		1.97785e-52
	6416.17	8278.33	16999.2	17653.4		Sen -Dig vs Sen +Dig		0.000565743
	6776.31	8959.38	15693.3	17351.9
	6283.76	8725.83	16398.1	18536.6
	5912.86	8875.81	17738.1	16761.2
	6431.18	8547.34	15188.8	17934.8
	6786.74	8869.16	17663.4	17279.3
	7338.17	8212.92	17746.9	16639.7
	6898.94	8168.05	17583.6	18225.1
	6358.43	7927.5	17639.3	17166.4
	6750.41	8433.99	17846.8	19543.9
	6198.98	7632.45	16745.2	18337
	6618.71	7632.14	17946.9	18376.2
	6656.68	7468.23	18427.6	12363.3
	6795.03	7760.81	16763.9	19830.9
	6077.25	8088.13	17290.5	19989.2
	6472.57	8415.17	18282.9	21075.6
	7139.45	8379.46	17888.3	16835.1
	7698.4	8758.23	18107.7	16641.1
	7071.65	8477.26	17073.7	16255.9
	6906.52	8864.15	17139	18000.4
	7101.6	8288.57	16692.1	18256.9
	7701.9	8853.06	16431.2	18214.2
	7860.2	8982.42	16422.6	16823.1
	7663.1	8388.54	16039.5	17284.2
	6886.93	8152.66	15234.8	18409.6
	6911.46	8104.22	15866.1	19392.3
	6951.29	8701.4	16059.9	19556.5
	6679.02	8010.42	15465.6	19421.7
	7138.69	8487.49	17119.5	20399
	6844.14	8196.07	15476.3	19279.6
	6930.78	8356.43	15979.8	19891
	6722.06	7873.83	19010.8	21426.5
	Proliferating					Senescent
S Fig 3.e	NT	BAP	DIG	BAP+DIG		NT	BAP	DIG	BAP+DIG
	81.7266	69.0124	52.7404	55.1995		94.704	90.135	11.6303	21.1838
	102.865	67.966	55.0425	59.4899		114.642	76.0125	7.892	29.9065
	111.184	66.8149	61.0072	59.9084		100.519	118.795	11.215	28.2451
	104.225	72.0994	64.7744	60.8502		131.672	80.5815	21.5992	22.8453

## Sheet: S FIGURE 4
S Fig 4.d	% Cell Caspase+
	Ctrol	Gem	G+D
	0	0	5.50459
	0	0	4.80769
	0	0	5.17241

[truncated: 1 more sheets: S FIGURE 5]
